# Supplementary material for: Genome-wide association study of right-sided colonic diverticulosis in a Korean population
Source: Sci Rep. 2019 May 14;9:7360. doi: 10.1038/s41598-019-43692-8 (PMC6517584; doi:10.1038/s41598-019-43692-8)
Supplement: Supplementary file 1 — Call rates for each individual [file 41598_2019_43692_MOESM1_ESM.xlsx]

## Sheet: Call_rate_for_test_set
Test set call rate		Replication set call rate
Anonymizaed_ID	Call_rates	Anonymizaed_ID	Call_rates
1	0.998526	V1	0.993141
2	0.998752	V2	0.99506
3	0.998654	V3	0.994575
4	0.998403	V4	0.996236
5	0.998486	V5	0.998017
6	0.998871	V6	0.996131
7	0.997718	V7	0.99479
8	0.998903	V8	0.991117
9	0.997748	V9	0.993782
10	0.998886	V10	0.995263
11	0.99903	V11	0.99705
12	0.997547	V12	0.99789
13	0.998826	V13	0.995785
14	0.997543	V14	0.997104
15	0.995778	V15	0.997226
16	0.998058	V16	0.989627
17	0.998829	V17	0.997368
18	0.997489	V18	0.997976
19	0.999098	V19	0.996855
20	0.997609	V20	0.996191
21	0.998919	V21	0.995573
22	0.997527	V22	0.994747
23	0.996417	V23	0.990373
24	0.998403	V24	0.99711
25	0.996282	V25	0.989296
26	0.999155	V26	0.994855
27	0.999058	V27	0.99199
28	0.997554	V28	0.997214
29	0.995869	V29	0.993983
30	0.994937	V30	0.997173
31	0.996469	V31	0.996938
32	0.994787	V32	0.996498
33	0.994648	V33	0.999114
34	0.990285	V34	0.996252
35	0.991215	V35	0.997089
36	0.983732	V36	0.998333
37	0.984134	V37	0.997351
38	0.994128	V38	0.996303
39	0.994685	V39	0.994799
40	0.989079	V40	0.994607
41	0.98805	V41	0.998734
42	0.988992	V42	0.993467
43	0.985444	V43	0.994911
44	0.995914	V44	0.992265
45	0.990695	V45	0.995782
46	0.993745	V46	0.995382
47	0.994836	V47	0.994778
48	0.993786	V48	0.996467
49	0.993533	V49	0.99353
50	0.997247	V50	0.996888
51	0.993238	V51	0.996571
52	0.996232	V52	0.997187
53	0.99463	V53	0.996612
54	0.981986	V54	0.996838
55	0.995844	V55	0.996454
56	0.997063	V56	0.996033
57	0.994071	V57	0.996671
58	0.992418	V58	0.996825
59	0.990598	V59	0.998054
60	0.993902	V60	0.996758
61	0.995046	V61	0.996823
62	0.986211	V62	0.997654
63	0.992064	V63	0.997544
64	0.995175	V64	0.996854
65	0.991988	V65	0.99394
66	0.995089	V66	0.997298
67	0.984285	V67	0.996351
68	0.992855	V68	0.998082
69	0.991796	V69	0.997679
70	0.997151	V70	0.997779
71	0.996432	V71	0.99521
72	0.998759	V72	0.993984
73	0.998375	V73	0.995674
74	0.991485	V74	0.995295
75	0.991524	V75	0.995007
76	0.998357	V76	0.996285
77	0.995614	V77	0.996622
78	0.988804	V78	0.997265
79	0.997323	V79	0.996575
80	0.997105	V80	0.994718
81	0.996874	V81	0.990248
82	0.999219	V82	0.995774
83	0.996305	V83	0.994906
84	0.997428	V84	0.994909
85	0.996908	V85	0.99715
86	0.998796	V86	0.995764
87	0.990663	V87	0.996268
88	0.996235	V88	0.996387
89	0.997835	V89	0.994594
90	0.997674	V90	0.995529
91	0.991509	V91	0.996524
92	0.999193	V92	0.996014
93	0.996773	V93	0.997096
94	0.998905	V94	0.995304
95	0.996716	V95	0.996281
96	0.998046	V96	0.996485
97	0.992302	V97	0.995626
98	0.999186	V98	0.996945
99	0.993058	V99	0.996437
100	0.989273	V100	0.99348
101	0.998645	V101	0.995296
102	0.997126	V102	0.996829
103	0.99831	V103	0.995598
104	0.995659	V104	0.991988
105	0.994975	V105	0.996088
106	0.997297	V106	0.995142
107	0.989679	V107	0.996287
108	0.999067	V108	0.99604
109	0.988489	V109	0.993764
110	0.995889	V110	0.996786
111	0.99688	V111	0.996875
112	0.981234	V112	0.997093
113	0.996837	V113	0.993587
114	0.993099	V114	0.995664
115	0.996163	V115	0.996002
116	0.996579	V116	0.994869
117	0.996383	V117	0.995439
118	0.988878	V118	0.995429
119	0.998512	V119	0.996536
120	0.997372	V120	0.997387
121	0.997518	V121	0.989722
122	0.998181	V122	0.995524
123	0.997032	V123	0.995441
124	0.996221	V124	0.995502
125	0.99668	V125	0.995619
126	0.996089	V126	0.995224
127	0.998575	V127	0.997546
128	0.998035	V128	0.995146
129	0.997511	V129	0.992955
130	0.997585	V130	0.994902
131	0.999061	V131	0.994622
132	0.99842	V132	0.996026
133	0.99787	V133	0.989636
134	0.996938	V134	0.994988
135	0.998023	V135	0.99496
136	0.997432	V136	0.99507
137	0.999034	V137	0.993176
138	0.998207	V138	0.993411
139	0.988786	V139	0.995695
140	0.995991	V140	0.994054
141	0.998797	V141	0.992287
142	0.996698	V142	0.995719
143	0.997077	V143	0.995143
144	0.995904	V144	0.995809
145	0.973933	V145	0.995876
146	0.996274	V146	0.994041
147	0.995914	V147	0.994369
148	0.975443	V148	0.993614
149	0.995458	V149	0.995414
150	0.997267	V150	0.995946
151	0.99016	V151	0.996965
152	0.993436	V152	0.994156
153	0.996368	V153	0.9955
154	0.998564	V154	0.996811
155	0.998673	V155	0.997334
156	0.998953	V156	0.996518
157	0.998816	V157	0.996495
158	0.998878	V158	0.996137
159	0.997339	V159	0.996208
160	0.997286	V160	0.99273
161	0.994787	V161	0.990868
162	0.995678	V162	0.996745
163	0.995061	V163	0.991526
164	0.996229	V164	0.997132
165	0.990924	V165	0.994086
166	0.992993	V166	0.995109
167	0.999159	V167	0.996514
168	0.99554	V168	0.996768
169	0.994761	V169	0.996355
170	0.995134	V170	0.993475
171	0.999082	V171	0.993583
172	0.997023	V172	0.992439
173	0.992547	V173	0.996
174	0.993117	V174	0.9931
175	0.98753	V175	0.993928
176	0.996954	V176	0.993641
177	0.998	V177	0.993275
178	0.998301	V178	0.99024
179	0.99862	V179	0.99497
180	0.997968	V180	0.994938
181	0.998881	V181	0.994573
182	0.999188	V182	0.991449
183	0.99671	V183	0.994606
184	0.999169	V184	0.995027
185	0.997325	V185	0.996428
186	0.997122	V186	0.994192
187	0.998762	V187	0.996921
188	0.999182	V188	0.991524
189	0.999354	V189	0.9937
190	0.9967	V190	0.996151
191	0.997383	V191	0.992206
192	0.995289	V192	0.994943
193	0.998287	V193	0.996284
194	0.998235	V194	0.994024
195	0.997043	V195	0.995754
196	0.993751	V196	0.993168
197	0.998166	V197	0.993879
198	0.982237	V198	0.993354
199	0.999321	V199	0.995457
200	0.999161	V200	0.993198
201	0.994783	V201	0.99594
202	0.997302	V202	0.996904
203	0.99521	V203	0.987201
204	0.999198	V204	0.995158
205	0.997816	V205	0.983321
206	0.998959	V206	0.996151
207	0.997409	V207	0.993504
208	0.997263	V208	0.990829
209	0.999219	V209	0.995139
210	0.998309	V210	0.995032
211	0.996826	V211	0.995614
212	0.999174	V212	0.995932
213	0.997289	V213	0.987788
214	0.991116	V214	0.991445
215	0.994949	V215	0.996833
216	0.996372	V216	0.995824
217	0.992027	V217	0.99119
218	0.995427	V218	0.996811
219	0.997776	V219	0.996542
220	0.991644	V220	0.992919
221	0.988849	V221	0.996064
222	0.996979	V222	0.994799
223	0.991859	V223	0.995528
224	0.998808	V224	0.994681
225	0.998123	V225	0.993771
226	0.996307	V226	0.995091
227	0.987783	V227	0.995119
228	0.999503	V228	0.980206
229	0.997318	V229	0.99529
230	0.998703	V230	0.990424
231	0.994188	V231	0.993596
232	0.998837	V232	0.992849
233	0.994853	V233	0.991673
234	0.995643	V234	0.992706
235	0.996571	V235	0.990801
236	0.996676	V236	0.992324
237	0.997182	V237	0.991866
238	0.998056	V238	0.988927
239	0.995877	V239	0.994946
240	0.997514	V240	0.991866
241	0.997675	V241	0.989392
242	0.996033	V242	0.983323
243	0.996662	V243	0.995266
244	0.993763	V244	0.987099
245	0.997845	V245	0.993
246	0.997256	V246	0.993754
247	0.998526	V247	0.992486
248	0.997921	V248	0.995761
249	0.998775	V249	0.99563
250	0.998861	V250	0.979158
251	0.995564	V251	0.991953
252	0.997636	V252	0.993972
253	0.997572	V253	0.994291
254	0.994683	V254	0.993633
255	0.995609	V255	0.993283
256	0.998897	V256	0.988475
257	0.984166	V257	0.994929
258	0.999107	V258	0.995557
259	0.986886	V259	0.995551
260	0.999084	V260	0.994493
261	0.998136	V261	0.996237
262	0.99873	V262	0.996047
263	0.997952	V263	0.997069
264	0.993086	V264	0.993832
265	0.998514	V265	0.997252
266	0.997506	V266	0.996811
267	0.99815	V267	0.990294
268	0.996784	V268	0.995752
269	0.996962	V269	0.996744
270	0.998275	V270	0.993039
271	0.999076	V271	0.99274
272	0.998905	V272	0.997065
273	0.998576	V273	0.996073
274	0.995774	V274	0.994111
275	0.999033	V275	0.994569
276	0.998402	V276	0.99572
277	0.998586	V277	0.996863
278	0.997398	V278	0.99583
279	0.997556	V279	0.99308
280	0.998104	V280	0.992771
281	0.9986	V281	0.995982
282	0.994754	V282	0.995844
283	0.998001	V283	0.994481
284	0.996883	V284	0.992137
285	0.995545	V285	0.991298
286	0.994525	V286	0.994963
287	0.99312	V287	0.992818
288	0.999399	V288	0.995666
289	0.999272	V289	0.996321
290	0.998234	V290	0.996359
291	0.998178	V291	0.987456
292	0.998971	V292	0.996999
293	0.998867	V293	0.996917
294	0.997784	V294	0.997091
295	0.997984	V295	0.997171
296	0.997498	V296	0.994312
297	0.992719	V297	0.988057
298	0.995233	V298	0.99514
299	0.999059	V299	0.995859
300	0.993341	V300	0.995488
301	0.998146	V301	0.996327
302	0.999065	V302	0.996461
303	0.998583	V303	0.997271
304	0.990674	V304	0.996925
305	0.998686	V305	0.996876
306	0.997099	V306	0.996187
307	0.986285	V307	0.995314
308	0.998807	V308	0.995136
309	0.997421	V309	0.996944
310	0.998063	V310	0.995527
311	0.997206	V311	0.995249
312	0.999094	V312	0.996532
313	0.998694	V313	0.997104
314	0.996834	V314	0.99678
315	0.998375	V315	0.996309
316	0.996555	V316	0.996691
317	0.997825	V317	0.994839
318	0.998691	V318	0.995533
319	0.997663	V319	0.994419
320	0.998347	V320	0.996182
321	0.997482	V321	0.995983
322	0.998132	V322	0.994114
323	0.997386	V323	0.994688
324	0.99846	V324	0.995029
325	0.997617	V325	0.996745
326	0.998623	V326	0.99262
327	0.998631	V327	0.994153
328	0.998861	V328	0.995791
329	0.998621	V329	0.995147
330	0.996938	V330	0.996364
331	0.99753	V331	0.995811
332	0.99816	V332	0.996658
333	0.998779	V333	0.995717
334	0.998312	V334	0.996458
335	0.997114	V335	0.99292
336	0.998255	V336	0.994302
337	0.998383	V337	0.997077
338	0.99858	V338	0.997374
339	0.998571	V339	0.996919
340	0.996766	V340	0.996285
341	0.99715	V341	0.996913
342	0.997657	V342	0.994777
343	0.996671	V343	0.996306
344	0.997773	V344	0.996584
345	0.998033	V345	0.996351
346	0.998264	V346	0.995622
347	0.997937	V347	0.996667
348	0.997214	V348	0.995467
349	0.997468	V349	0.998279
350	0.997457	V350	0.996493
351	0.997105	V351	0.998064
352	0.998295	V352	0.998078
353	0.996588	V353	0.996758
354	0.998775	V354	0.998014
355	0.998684	V355	0.99771
356	0.997318	V356	0.997794
357	0.996727	V357	0.99652
358	0.994315	V358	0.99807
359	0.997416	V359	0.996528
360	0.997077	V360	0.997703
361	0.99626	V361	0.997494
362	0.976009	V362	0.997801
363	0.99896	V363	0.997383
364	0.997317	V364	0.997198
365	0.985352	V365	0.997818
366	0.997814	V366	0.996302
367	0.99853	V367	0.997728
368	0.994286	V368	0.997229
369	0.984364	V369	0.997194
370	0.996494	V370	0.995864
371	0.995274	V371	0.998091
372	0.99898	V372	0.995971
373	0.997601	V373	0.997498
374	0.991849	V374	0.994007
375	0.987938	V375	0.995017
376	0.998149	V376	0.995512
377	0.988462	V377	0.996314
378	0.99635	V378	0.997424
379	0.994018	V379	0.996901
380	0.99244	V380	0.995073
381	0.996149	V381	0.995897
382	0.995139	V382	0.992031
383	0.995842	V383	0.995238
384	0.994575	V384	0.996268
385	0.996412	V385	0.996666
386	0.996305	V386	0.994243
387	0.995003	V387	0.997353
388	0.991401	V388	0.99606
389	0.994294	V389	0.997092
390	0.9928	V390	0.996961
391	0.99418	V391	0.997333
392	0.993917	V392	0.991978
393	0.982083	V393	0.995434
394	0.995521	V394	0.995287
395	0.992978	V395	0.9931
396	0.995482	V396	0.994205
397	0.998997	V397	0.987419
398	0.999092	V398	0.995561
399	0.998283	V399	0.99371
400	0.998464	V400	0.994163
401	0.999305	V401	0.99459
402	0.998898	V402	0.993698
403	0.999076	V403	0.990959
404	0.998755	V404	0.995248
405	0.999178	V405	0.99226
406	0.998739	V406	0.994249
407	0.997857	V407	0.996966
408	0.982633	V408	0.994167
409	0.998907	V409	0.995298
410	0.998948	V410	0.995424
411	0.996096	V411	0.990309
412	0.996818	V412	0.996409
413	0.999103	V413	0.994078
414	0.997703	V414	0.994288
415	0.997581	V415	0.996446
416	0.998826	V416	0.996534
417	0.998174	V417	0.995872
418	0.999278	V418	0.994329
419	0.997247	V419	0.991724
420	0.998914	V420	0.996446
421	0.998142	V421	0.995622
422	0.998381	V422	0.99704
423	0.996694	V423	0.996164
424	0.997771	V424	0.996896
425	0.998557	V425	0.997794
426	0.997302	V426	0.997798
427	0.998645	V427	0.996336
428	0.998898	V428	0.996594
429	0.998637	V429	0.996461
430	0.997584	V430	0.997464
431	0.997227	V431	0.997432
432	0.998527	V432	0.997117
433	0.998771	V433	0.997068
434	0.998505	V434	0.997998
435	0.998886	V435	0.997249
436	0.998578	V436	0.997468
437	0.997395	V437	0.991378
438	0.996814	V438	0.996876
439	0.997761	V439	0.992892
440	0.995875	V440	0.996796
441	0.992677	V441	0.997109
442	0.99848	V442	0.981641
443	0.999165	V443	0.995177
444	0.99817	V444	0.989292
445	0.9965	V445	0.991896
446	0.997525	V446	0.994394
447	0.999276	V447	0.993833
448	0.998627	V448	0.993412
449	0.999165	V449	0.993657
450	0.999153	V450	0.992141
451	0.999293	V451	0.99554
452	0.997936	V452	0.993173
453	0.99869	V453	0.993643
454	0.998414	V454	0.995675
455	0.999053	V455	0.993479
456	0.998566	V456	0.994333
457	0.997788	V457	0.992521
458	0.997675	V458	0.991826
459	0.999008	V459	0.995982
460	0.99594	V460	0.994918
461	0.998971	V461	0.991031
462	0.997372	V462	0.99566
463	0.997383	V463	0.99557
464	0.992216	V464	0.98992
465	0.997368	V465	0.992056
466	0.995245	V466	0.993879
467	0.994754	V467	0.99366
468	0.993012	V468	0.988428
469	0.996298	V469	0.993981
470	0.995746	V470	0.996041
471	0.99779	V471	0.992448
472	0.983767	V472	0.992391
473	0.997835	V473	0.990855
474	0.997227	V474	0.995275
475	0.998291	V475	0.994822
476	0.99699	V476	0.997034
477	0.997278	V477	0.99382
478	0.99783	V478	0.996601
479	0.997955	V479	0.995627
480	0.997042	V480	0.996651
481	0.998042	V481	0.997167
482	0.996156	V482	0.99712
483	0.997506	V483	0.996438
484	0.998722	V484	0.99644
485	0.997044	V485	0.99213
486	0.996397	V486	0.993424
487	0.997566	V487	0.995254
488	0.998582	V488	0.992379
489	0.998652	V489	0.995593
490	0.987112	V490	0.993977
491	0.975886	V491	0.99721
492	0.990529	V492	0.996716
493	0.997548	V493	0.996506
494	0.976715	V494	0.994385
495	0.996313	V495	0.99529
496	0.989791	V496	0.996691
497	0.98814	V497	0.990047
498	0.982857	V498	0.996022
499	0.99791	V499	0.994368
500	0.992424	V500	0.996735
501	0.998927	V501	0.996631
502	0.990762	V502	0.995888
503	0.98497	V503	0.99563
504	0.993082	V504	0.996684
505	0.993988	V505	0.996819
506	0.992877	V506	0.996818
507	0.997371	V507	0.990876
508	0.997792	V508	0.997207
509	0.996838	V509	0.996311
510	0.998182	V510	0.995937
511	0.997787	V511	0.996414
512	0.997239	V512	0.996982
513	0.979379	V513	0.993309
514	0.998415	V514	0.996908
515	0.993795	V515	0.988817
516	0.996322	V516	0.997384
517	0.994066	V517	0.997191
518	0.998195	V518	0.996553
519	0.997771	V519	0.995594
520	0.997044	V520	0.995975
521	0.999063	V521	0.980936
522	0.99772	V522	0.988419
523	0.997837	V523	0.972642
524	0.998754	V524	0.994994
525	0.999033	V525	0.994377
526	0.998637	V526	0.986716
527	0.997671	V527	0.997646
528	0.998998	V528	0.992122
529	0.980288	V529	0.993837
530	0.997703	V530	0.99508
531	0.9976	V531	0.994882
532	0.997583	V532	0.99748
533	0.984372	V533	0.993268
534	0.994729	V534	0.993498
535	0.997343	V535	0.99714
536	0.995834	V536	0.997301
537	0.998567	V537	0.996113
538	0.997734	V538	0.997523
539	0.98671	V539	0.992387
540	0.999342	V540	0.997199
541	0.992969	V541	0.997435
542	0.996362	V542	0.997335
543	0.991122	V543	0.997244
544	0.994925	V544	0.997149
545	0.997902	V545	0.992354
546	0.991342	V546	0.996265
547	0.994646	V547	0.990642
548	0.998048	V548	0.99701
549	0.999217	V549	0.995946
550	0.997843	V550	0.996346
551	0.991453	V551	0.991536
552	0.998261	V552	0.978962
553	0.996553	V553	0.972623
554	0.997646	V554	0.988635
555	0.998895	V555	0.971582
556	0.999075	V556	0.994841
557	0.998718	V557	0.974351
558	0.998731	V558	0.994818
559	0.988335	V559	0.99644
560	0.995873	V560	0.994909
561	0.994233	V561	0.995504
562	0.998575	V562	0.992994
563	0.997753	V563	0.991087
564	0.997629	V564	0.996454
565	0.996707	V565	0.989638
566	0.997796	V566	0.995158
567	0.998023	V567	0.993025
568	0.994808	V568	0.996592
569	0.997489	V569	0.990331
570	0.996949	V570	0.991098
571	0.995027	V571	0.992791
572	0.99739	V572	0.996212
573	0.997298	V573	0.982334
574	0.997735	V574	0.996064
575	0.996755	V575	0.9973
576	0.998346	V576	0.997255
577	0.998713	V577	0.996171
578	0.996549	V578	0.995306
579	0.997908	V579	0.996765
580	0.99634	V580	0.998076
581	0.998313	V581	0.996751
582	0.9976	V582	0.998404
583	0.976713	V583	0.997974
584	0.987729	V584	0.997259
585	0.993919	V585	0.99817
586	0.993315	V586	0.995159
587	0.984966	V587	0.997884
588	0.992582	V588	0.997212
589	0.993894	V589	0.996956
590	0.99438	V590	0.996962
591	0.993944	V591	0.997294
592	0.992724	V592	0.998111
593	0.980109	V593	0.995871
594	0.997628	V594	0.996965
595	0.998605	V595	0.998301
596	0.996063	V596	0.998509
597	0.997468	V597	0.997239
598	0.998246	V598	0.998127
599	0.995524	V599	0.995615
600	0.998739	V600	0.989029
601	0.998255	V601	0.992734
602	0.997244	V602	0.993935
603	0.996903	V603	0.989225
604	0.997408	V604	0.993991
605	0.99846	V605	0.991707
606	0.993632	V606	0.9953
607	0.997626	V607	0.983886
608	0.998381	V608	0.994905
609	0.997982	V609	0.992309
610	0.998181	V610	0.993045
611	0.998547	V611	0.994835
612	0.998087	V612	0.996598
613	0.997998	V613	0.991452
614	0.998482	V614	0.991628
615	0.998632	V615	0.994312
616	0.998592	V616	0.996178
617	0.998992	V617	0.990926
618	0.998688	V618	0.99241
619	0.998743	V619	0.993543
620	0.998505	V620	0.994476
621	0.997187	V621	0.994254
622	0.999018	V622	0.993718
623	0.998633	V623	0.987819
624	0.997138	V624	0.989962
625	0.997106	V625	0.995475
626	0.997646	V626	0.996153
627	0.995809	V627	0.989483
628	0.988149	V628	0.994579
629	0.995393	V629	0.990428
630	0.997179	V630	0.995261
631	0.998292	V631	0.996125
632	0.996675	V632	0.997286
633	0.99576	V633	0.994833
634	0.99651	V634	0.994913
635	0.985113	V635	0.995789
636	0.997542	V636	0.994648
637	0.994857	V637	0.994983
638	0.996871	V638	0.995786
639	0.99828	V639	0.997141
640	0.994869	V640	0.988096
641	0.996332	V641	0.993824
642	0.997707	V642	0.996583
643	0.996674	V643	0.995306
644	0.997251	V644	0.99758
645	0.990154	V645	0.995709
646	0.995404	V646	0.994983
647	0.997964	V647	0.995704
648	0.997715	V648	0.99093
649	0.997522	V649	0.995085
650	0.997564	V650	0.992234
651	0.997745	V651	0.992601
652	0.997834
653	0.997379
654	0.996633
655	0.998957
656	0.996842
657	0.997309
658	0.998822
659	0.994725
660	0.99735
661	0.998845
662	0.997548
663	0.998968
664	0.98341
665	0.998309
666	0.99792
667	0.998516
668	0.998742
669	0.997415
670	0.987579
671	0.991613
672	0.994693
673	0.997136
674	0.993579
675	0.996384
676	0.983444
677	0.99908
678	0.998603
679	0.995951
680	0.997343
681	0.996755
682	0.995553
683	0.996462
684	0.99807
685	0.996102
686	0.996756
687	0.997904
688	0.996518
689	0.997437
690	0.997773
691	0.997424
692	0.997769
693	0.997204
694	0.99783
695	0.997216
696	0.997421
697	0.997887
698	0.998785
699	0.998238
700	0.993702
701	0.997724
702	0.998718
703	0.997546
704	0.997288
705	0.998563
706	0.99841
707	0.997687
708	0.994664
709	0.997599
710	0.995307
711	0.998203
712	0.995871
713	0.994982
714	0.996672
715	0.996367
716	0.996594
717	0.997917
718	0.996809
719	0.996911
720	0.99582
721	0.998344
722	0.996544
723	0.995246
724	0.996195
725	0.996598
726	0.995
727	0.998838
728	0.99808
729	0.99898
730	0.998448
731	0.998566
732	0.999092
733	0.988267
734	0.986468
735	0.998619
736	0.999067
737	0.998993
738	0.997871
739	0.998931
740	0.998759
741	0.98841
742	0.998316
743	0.990944
744	0.998215
745	0.996827
746	0.996512
747	0.996631
748	0.99656
749	0.995484
750	0.983225
751	0.997188
752	0.997826
753	0.998928
754	0.995382
755	0.991196
756	0.994222
757	0.996614
758	0.993
759	0.998799
760	0.994361
761	0.9974
762	0.996434
763	0.99747
764	0.99588
765	0.997109
766	0.995815
767	0.998128
768	0.995778
769	0.998612
770	0.996412
771	0.997099
772	0.994881
773	0.992673
774	0.997636
775	0.996231
776	0.997871
777	0.995367
778	0.98597
779	0.998611
780	0.997772
781	0.996751
782	0.998116
783	0.99871
784	0.999099
785	0.99672
786	0.983802
787	0.998357
788	0.996072
789	0.998595
790	0.997113
791	0.99747
792	0.99846
793	0.997873
794	0.991419
795	0.997622
796	0.998467
797	0.997891
798	0.998264
799	0.973465
800	0.997681
801	0.998971
802	0.998698
803	0.998545
804	0.995914
805	0.996883
806	0.996482
807	0.99706
808	0.998318
809	0.999082
810	0.997775
811	0.998199
812	0.998509
813	0.996129
814	0.995873
815	0.996437
816	0.997915
817	0.99683
818	0.998099
819	0.998701
820	0.992931
821	0.998559
822	0.997398
823	0.994967
824	0.998543
825	0.998895
826	0.998369
827	0.998395
828	0.998568
829	0.998624
830	0.997452
831	0.995244
832	0.996927
833	0.996295
834	0.994385
835	0.997518
836	0.998607
837	0.998612
838	0.999168
839	0.998629
840	0.999037
841	0.996606
842	0.998775
843	0.999436
844	0.996634
845	0.997555
846	0.994587
847	0.994615
848	0.997106
849	0.996568
850	0.997895
851	0.997704
852	0.998043
853	0.996036
854	0.998819
855	0.9985
856	0.991389
857	0.998529
858	0.998583
859	0.997388
860	0.998482
861	0.998853
862	0.997185
863	0.997738
864	0.998841
865	0.998534
866	0.997429
867	0.997732
868	0.997502
869	0.998727
870	0.99864
871	0.998684
872	0.996592
873	0.999065
874	0.996438
875	0.998648
876	0.997362
877	0.991016
878	0.997313
879	0.996895
880	0.998398
881	0.998357
882	0.997961
883	0.997446
884	0.996026
885	0.994987
886	0.992072
887	0.996198
888	0.996637
889	0.997873
890	0.996784
891	0.998924
892	0.992226
893	0.998215
894	0.998598
895	0.997216
896	0.99846
897	0.993004
898	0.997703
899	0.997804
900	0.99842
901	0.988438
902	0.99748
903	0.989982
904	0.996626
905	0.988657
906	0.998538
907	0.999074
908	0.999076
909	0.997863
910	0.999013
911	0.999131
912	0.998234
913	0.996897
914	0.998983
915	0.995507
916	0.996852
917	0.997478
918	0.996534
919	0.995553
920	0.99726
921	0.99771
922	0.98975
923	0.991589
924	0.998354
925	0.998914
926	0.998105
927	0.995042
928	0.995144
929	0.997244
930	0.994671
931	0.997511
932	0.997694
933	0.999296
934	0.995746
935	0.997028
936	0.998743
937	0.99796
938	0.998912
939	0.997911
940	0.998641
941	0.999053
942	0.999305
943	0.998066
944	0.998919
945	0.997255
946	0.994837
947	0.996123
948	0.998643
949	0.993668
950	0.989676
951	0.997863
952	0.974205
953	0.991874
954	0.995827
955	0.993767
956	0.99516
957	0.993222
958	0.997711
959	0.995872
960	0.990491
961	0.997772
962	0.997359
963	0.996958
964	0.997136
965	0.996008
966	0.996821
967	0.994437
968	0.995787
969	0.997742
970	0.995933
971	0.994902
972	0.998261
973	0.995363
974	0.997966
975	0.996802
976	0.995102
977	0.986318
978	0.995746
979	0.99889
980	0.998539
981	0.997042
982	0.997894
983	0.978771
984	0.996473
985	0.998308
986	0.996661
987	0.998407
988	0.994886
989	0.996696
990	0.996414
991	0.99706
992	0.998013
993	0.996856
994	0.996471
995	0.99781
996	0.997212
997	0.988503
998	0.984469
999	0.995715
1000	0.998543
1001	0.994384
1002	0.993983
1003	0.998066
1004	0.992136
1005	0.996452
1006	0.996604
1007	0.993035
1008	0.996863
1009	0.997399
1010	0.994664
1011	0.996715
1012	0.99617
1013	0.983419
1014	0.996848
1015	0.997235
1016	0.994141
1017	0.977372
1018	0.995629
1019	0.997788
1020	0.996465
1021	0.996663
1022	0.993885
1023	0.999235
1024	0.998816
1025	0.997937
1026	0.997914
1027	0.996937
1028	0.999006
1029	0.998848
1030	0.998809
1031	0.999162
1032	0.998568
1033	0.998099
1034	0.995602
1035	0.996862
1036	0.997753
1037	0.973998
1038	0.997951
1039	0.997379
1040	0.998914
1041	0.998934
1042	0.997232
1043	0.994389
1044	0.995732
1045	0.995417
1046	0.99738
1047	0.996731
1048	0.986497
1049	0.99061
1050	0.996773
1051	0.997018
1052	0.997117
1053	0.997927
1054	0.990092
1055	0.997871
1056	0.987162
1057	0.997892
1058	0.998121
1059	0.995558
1060	0.990639
1061	0.996991
1062	0.997251
1063	0.999151
1064	0.995245
1065	0.998822
1066	0.994914
1067	0.998108
1068	0.997419
1069	0.993723
1070	0.987386
1071	0.997682
1072	0.997768
1073	0.995163
1074	0.996855
1075	0.997907
1076	0.997818
1077	0.997751
1078	0.984887
1079	0.99701
1080	0.989417
1081	0.996826
1082	0.980044
1083	0.993121
1084	0.995973
1085	0.994481
1086	0.993492
1087	0.99615
1088	0.995941
1089	0.989812
1090	0.978783
1091	0.97757
1092	0.996074
1093	0.995114
1094	0.998961
1095	0.994804
1096	0.989016
1097	0.994048
1098	0.999062
1099	0.996925
1100	0.996306
1101	0.997679
1102	0.994691
1103	0.994795
1104	0.992527
1105	0.99782
1106	0.993477
1107	0.974682
1108	0.994341
1109	0.994214
1110	0.997417
1111	0.981134
1112	0.994512
1113	0.998269
1114	0.996482
1115	0.981222
1116	0.995347
1117	0.995872
1118	0.994587
1119	0.991769
1120	0.995868
1121	0.995471
1122	0.991374
1123	0.996883
1124	0.987128
1125	0.993809
1126	0.995816
1127	0.984977
1128	0.996363
1129	0.994034
1130	0.993517
1131	0.997529
1132	0.994533
1133	0.994995
1134	0.986286
1135	0.995427
1136	0.990945
1137	0.996425
1138	0.994
1139	0.998428
1140	0.988721
1141	0.99787
1142	0.998702
1143	0.998681
1144	0.998775
1145	0.99576
1146	0.99917
1147	0.998725
1148	0.98542
1149	0.997694
1150	0.998994
1151	0.990915
1152	0.997099
1153	0.997969
1154	0.996613
1155	0.999379
1156	0.997431
1157	0.998382
1158	0.998844
1159	0.98794
1160	0.994299
1161	0.9928
1162	0.997915
1163	0.994888
1164	0.9973
1165	0.996204
1166	0.992228
1167	0.99769
1168	0.995901
1169	0.994403
1170	0.996851
1171	0.995774
1172	0.99886
1173	0.995844
1174	0.988602
1175	0.995028
1176	0.997424
1177	0.996989
1178	0.985354
1179	0.996646
1180	0.998273
1181	0.99746
1182	0.996888
1183	0.994102
1184	0.997704
1185	0.996302
1186	0.998574
1187	0.998727
1188	0.998772
1189	0.997289
1190	0.998519
1191	0.993506
1192	0.997329
1193	0.998822
1194	0.997355
1195	0.99853
1196	0.996
1197	0.997035
1198	0.997878
1199	0.998385
1200	0.998105
1201	0.991935
1202	0.998674
1203	0.998035
1204	0.979986
1205	0.997036
1206	0.99113
1207	0.996708
1208	0.997589
1209	0.988227
1210	0.998783
1211	0.990262
1212	0.994087
1213	0.9974
1214	0.988652
1215	0.997116
1216	0.995234
1217	0.995389
1218	0.996657
1219	0.991337
1220	0.998496
1221	0.998185
1222	0.99914
1223	0.996833
1224	0.999403
1225	0.997838
1226	0.999128
1227	0.988682
1228	0.997773
1229	0.995216
1230	0.988397
1231	0.995191
1232	0.99849
1233	0.999307
1234	0.997839
1235	0.997969
1236	0.999051
1237	0.998867
1238	0.994953
1239	0.993878
1240	0.999311
1241	0.997916
1242	0.999086
1243	0.997478
1244	0.997351
1245	0.998154
1246	0.995322
1247	0.996368
1248	0.99878
1249	0.998657
1250	0.99649
1251	0.970599
1252	0.997456
1253	0.997547
1254	0.998146
1255	0.996876
1256	0.996314
1257	0.985937
1258	0.998719
1259	0.99561
1260	0.996321
1261	0.986697
1262	0.997744
1263	0.99815
1264	0.981496
1265	0.996868
1266	0.995929
1267	0.999411
1268	0.996871
1269	0.998489
1270	0.998054
1271	0.999192
1272	0.99791
1273	0.999181
1274	0.999452
1275	0.998185
1276	0.998578
1277	0.998326
1278	0.999245
1279	0.99821
1280	0.999276
1281	0.997146
1282	0.994091
1283	0.998189
1284	0.992681
1285	0.997412
1286	0.999393
1287	0.98371
1288	0.998357
1289	0.999087
1290	0.998349
1291	0.998329
1292	0.997563
1293	0.999037
1294	0.981866
1295	0.997812
1296	0.982008
1297	0.992272
1298	0.989931
1299	0.990662
1300	0.969842
1301	0.983018
1302	0.98525
1303	0.982538
1304	0.988428
1305	0.99224
1306	0.982807
1307	0.98559
1308	0.990989
1309	0.991239
1310	0.986673
1311	0.998922
1312	0.994335
1313	0.997622
1314	0.996859
1315	0.993411
1316	0.99751
1317	0.99841
1318	0.99115
1319	0.991789
1320	0.997816
1321	0.996888
1322	0.999188
1323	0.997947
1324	0.997264
1325	0.994824
1326	0.998279
1327	0.995713
1328	0.997179
1329	0.994213
1330	0.997685
1331	0.993649
1332	0.99538
1333	0.994271
1334	0.99769
1335	0.996907
1336	0.998255
1337	0.997715
1338	0.997666
1339	0.996645
1340	0.999124
1341	0.99876
1342	0.997764
1343	0.997702
1344	0.998681
1345	0.997761
1346	0.998991
1347	0.997691
1348	0.997968
1349	0.997895
1350	0.997171
1351	0.997738
1352	0.997654
1353	0.998657
1354	0.995664
1355	0.996266
1356	0.998027
1357	0.984462
1358	0.971717
1359	0.995761
1360	0.994857
1361	0.994958
1362	0.986243
1363	0.995237
1364	0.991711
1365	0.982623
1366	0.983263
1367	0.999066
1368	0.993067
1369	0.997845
1370	0.992683
1371	0.99194
1372	0.975585
1373	0.993976
1374	0.991468
1375	0.996872
1376	0.988345
1377	0.990152
1378	0.986331
1379	0.987744
1380	0.990785
1381	0.992551
1382	0.992163
1383	0.996536
1384	0.995601
1385	0.996355
1386	0.994313
1387	0.994548
1388	0.996614
1389	0.996704
1390	0.997645
1391	0.998956
1392	0.994783
1393	0.997024
1394	0.990065
1395	0.997902
1396	0.99521
1397	0.996074
1398	0.996995
1399	0.982251
1400	0.997773
1401	0.998984
1402	0.997822
1403	0.999225
1404	0.997873
1405	0.997599
1406	0.999136
1407	0.998762
1408	0.996823
1409	0.998264
1410	0.998772
1411	0.999153
1412	0.998463
1413	0.999049
1414	0.998179
1415	0.997884
1416	0.996469
1417	0.973536
1418	0.989672
1419	0.997399
1420	0.983024
1421	0.998658
1422	0.998418
1423	0.998738
1424	0.993407
1425	0.997375
1426	0.996729
1427	0.993692
1428	0.98586
1429	0.995717
1430	0.997604
1431	0.993173
1432	0.997854
1433	0.997109
1434	0.998236
1435	0.998218
1436	0.997122
1437	0.998195
1438	0.990807
1439	0.997013
1440	0.99711
1441	0.998109
1442	0.972717
1443	0.99463
1444	0.981894
1445	0.992465
1446	0.99564
1447	0.996972
1448	0.995021
1449	0.996008
1450	0.998985
1451	0.99534
1452	0.983968
1453	0.993751
1454	0.990364
1455	0.996372
1456	0.972811
1457	0.995737
1458	0.976471
1459	0.995035
1460	0.987174
1461	0.995458
1462	0.987382
1463	0.998033
1464	0.991458
1465	0.974613
1466	0.975395
1467	0.987952
1468	0.993419
1469	0.993444
1470	0.987788
1471	0.99814
1472	0.988585
1473	0.996862
1474	0.995042
1475	0.989057
1476	0.9942
1477	0.998268
1478	0.989312
1479	0.988067
1480	0.998481
1481	0.997785
1482	0.988947
1483	0.978188
1484	0.980031
1485	0.990778
1486	0.998211
1487	0.996412
1488	0.995904
1489	0.994223
1490	0.995379
1491	0.997186
1492	0.997432
1493	0.995249
1494	0.983771
1495	0.994983
1496	0.979309
1497	0.996134
1498	0.988776
1499	0.983127
1500	0.995205
1501	0.992223
1502	0.992462
1503	0.99556
1504	0.993595
1505	0.995807
1506	0.992353
1507	0.989906
1508	0.996482
1509	0.996829
1510	0.996195
1511	0.992591
1512	0.992583
1513	0.997703
1514	0.998275
1515	0.99731
1516	0.979278
1517	0.997394
1518	0.981596
1519	0.971813
1520	0.995163
1521	0.984425
1522	0.992358
1523	0.992719
1524	0.993039
1525	0.995083
1526	0.994949
1527	0.994552
1528	0.993936
1529	0.997551
1530	0.99779
1531	0.999115
1532	0.999237
1533	0.995951
1534	0.999575
1535	0.998484
1536	0.999049
1537	0.997427
1538	0.999245
1539	0.998355
1540	0.991647
1541	0.998431
1542	0.998283
1543	0.99792
1544	0.998011
1545	0.98553
1546	0.994131
1547	0.988382
1548	0.988385
1549	0.989303
1550	0.996834
1551	0.988286
1552	0.979589
1553	0.992661
1554	0.995241
1555	0.9965
1556	0.997843
1557	0.992092
1558	0.993313
1559	0.993805
1560	0.997165
1561	0.996178
1562	0.985104
1563	0.997263
1564	0.98416
1565	0.997581
1566	0.997707
1567	0.995744
1568	0.996078
1569	0.996422
1570	0.998522
1571	0.998317
1572	0.995912
1573	0.983516
1574	0.997502
1575	0.998365
1576	0.997163
1577	0.996221
1578	0.991284
1579	0.99667
1580	0.996104
1581	0.996428
1582	0.996331
1583	0.996663
1584	0.993452
1585	0.994078
1586	0.998194
1587	0.995742
1588	0.996687
1589	0.992006
1590	0.989213
1591	0.995663
1592	0.993029
1593	0.986285
1594	0.992603
1595	0.997613
1596	0.995598
1597	0.99293
1598	0.992575
1599	0.993026
1600	0.994434
1601	0.994221
1602	0.996024
1603	0.989643
1604	0.997072
1605	0.991247
1606	0.994368
1607	0.997571
1608	0.997167
1609	0.998222
1610	0.99851
1611	0.997621
1612	0.998907
1613	0.99798
1614	0.999155
1615	0.998313
1616	0.990764
1617	0.997454
1618	0.998551
1619	0.998867
1620	0.997364
1621	0.996977
1622	0.998232
1623	0.997622
1624	0.998481
1625	0.995539
1626	0.99713
1627	0.992063
1628	0.997301
1629	0.991707
1630	0.997428
1631	0.99629
1632	0.995385
1633	0.996803
1634	0.998197
1635	0.992898
1636	0.996862
1637	0.996929
1638	0.995783
1639	0.998645
1640	0.99744
1641	0.99686
1642	0.996006
1643	0.996739
1644	0.996536
1645	0.997347
1646	0.996675
1647	0.991397
1648	0.998648
1649	0.998411
1650	0.992976
1651	0.991088
1652	0.993636
1653	0.983062
1654	0.994208
1655	0.99692
1656	0.993529
1657	0.99609
1658	0.995319
1659	0.99353
1660	0.995654
1661	0.995077
1662	0.995765
1663	0.990441
1664	0.996359
1665	0.997182
1666	0.989384
1667	0.995597
1668	0.997573
1669	0.992931
1670	0.981068
1671	0.996523
1672	0.995367
1673	0.983147
1674	0.990753
1675	0.997181
1676	0.988942
1677	0.991505
1678	0.992392
1679	0.993521
1680	0.995553
1681	0.993723
1682	0.995152
1683	0.990715
1684	0.995127
1685	0.993913
1686	0.996179
1687	0.995171
1688	0.993927
1689	0.996602
1690	0.991346
1691	0.996002
1692	0.992206
1693	0.99506
1694	0.975722
1695	0.976846
1696	0.996133
1697	0.993604
1698	0.9979
1699	0.997005
1700	0.987123
1701	0.995017
1702	0.995013
1703	0.997955
1704	0.996846
1705	0.991141
1706	0.993555
1707	0.991514
1708	0.996282
1709	0.993984
1710	0.997787
1711	0.989118
1712	0.99407
1713	0.996561
1714	0.993782
1715	0.997925
1716	0.998424
1717	0.997596
1718	0.996531
1719	0.999033
1720	0.99656
1721	0.997685
1722	0.998457
1723	0.997556
1724	0.992976
1725	0.997798
1726	0.997727
1727	0.999176
1728	0.99764
1729	0.997542
1730	0.998522
1731	0.997142
1732	0.989652
1733	0.997714
1734	0.997851
1735	0.99907
1736	0.999145
1737	0.998227
1738	0.998865
1739	0.998636
1740	0.99797
1741	0.998391
1742	0.997984
1743	0.996366
1744	0.999041
1745	0.978938
1746	0.995494
1747	0.999152
1748	0.997477
1749	0.996924
1750	0.996848
1751	0.993297
1752	0.993807
1753	0.998207
1754	0.999279
1755	0.995119
1756	0.996024
1757	0.996686
1758	0.998134
1759	0.998107
1760	0.999196
1761	0.991159
1762	0.992137
1763	0.996474
1764	0.998447
1765	0.995863
1766	0.99007
1767	0.991002
1768	0.987191
1769	0.98508
1770	0.985294
1771	0.996969
1772	0.989992
1773	0.998719
1774	0.994505
1775	0.994508
1776	0.998538
1777	0.997498
1778	0.998777
1779	0.996715
1780	0.99568
1781	0.997935
1782	0.972888
1783	0.996933
1784	0.98891
1785	0.995697
1786	0.993965
1787	0.998101
1788	0.997067
1789	0.987525
1790	0.995078
1791	0.998481
1792	0.99654
1793	0.998093
1794	0.997089
1795	0.994523
1796	0.988714
1797	0.997801
1798	0.994925
1799	0.998239
1800	0.996585
1801	0.994762
1802	0.994237
1803	0.991192
1804	0.985733
1805	0.99047
1806	0.998387
1807	0.997325
1808	0.995148
1809	0.99653
1810	0.993141
1811	0.99043
1812	0.997089
1813	0.996309
1814	0.998373
1815	0.994446
1816	0.997764
1817	0.997031
1818	0.996108
1819	0.990491
1820	0.99807
1821	0.988837
1822	0.988197
1823	0.991629
1824	0.988897
1825	0.988571
1826	0.987161
1827	0.990548
1828	0.986699
1829	0.998157
1830	0.990618
1831	0.988548
1832	0.984641
1833	0.985352
1834	0.978787
1835	0.97778
1836	0.983599
1837	0.99482
1838	0.984525
1839	0.997218
1840	0.993061
1841	0.993894
1842	0.987174
1843	0.998836
1844	0.991539
1845	0.979266
1846	0.995279
1847	0.995521
1848	0.995183
1849	0.994609
1850	0.998722
1851	0.997073
1852	0.997509
1853	0.990405
1854	0.997362
1855	0.995225
1856	0.991994
1857	0.991265
1858	0.993209
1859	0.987365
1860	0.988161
1861	0.99443
1862	0.996022
1863	0.996458
1864	0.99482
1865	0.995117
1866	0.997338
1867	0.98989
1868	0.998332
1869	0.996216
1870	0.997443
1871	0.974677
1872	0.976845
1873	0.979568
1874	0.996229
1875	0.992075
1876	0.998025
1877	0.997104
1878	0.995286
1879	0.995752
1880	0.990159
1881	0.997477
1882	0.996655
1883	0.991354
1884	0.994831
1885	0.995304
1886	0.996445
1887	0.996041
1888	0.992482
1889	0.998018
1890	0.997939
1891	0.998763
1892	0.998248
1893	0.99602
1894	0.9974
1895	0.997132
1896	0.996884
1897	0.997401
1898	0.997142
1899	0.996909
1900	0.997809
1901	0.99636
1902	0.997928
1903	0.995148
1904	0.998234
1905	0.997605
1906	0.997862
1907	0.998714
1908	0.99788
1909	0.998083
1910	0.997796
1911	0.996855
1912	0.998119
1913	0.998182
1914	0.997022
1915	0.9953
1916	0.997223
1917	0.998084
1918	0.997862
1919	0.99763
1920	0.997687
1921	0.996018
1922	0.997977
1923	0.997048
1924	0.995539
1925	0.997272
1926	0.996166
1927	0.998689
1928	0.995987
1929	0.970721
1930	0.974416
1931	0.983869
1932	0.992223
1933	0.992324
1934	0.993965
1935	0.989798
1936	0.991829
1937	0.98524
1938	0.99008
1939	0.987848
1940	0.981698
1941	0.987112
1942	0.971338
1943	0.979331
1944	0.990646
1945	0.984062
1946	0.994268
1947	0.993336
1948	0.995617
1949	0.989783
1950	0.987764
1951	0.995884
1952	0.99429
1953	0.990244
1954	0.996715
1955	0.976817
1956	0.990436
1957	0.994422
1958	0.991546
1959	0.994492
1960	0.988111
1961	0.995367
1962	0.992195
1963	0.991424
1964	0.992353
1965	0.994081
1966	0.996568
1967	0.996028
1968	0.996543
